# Supplementary material for: Global Distribution and Evolution of Mycobacterium bovis Lineages
Source: Front Microbiol. 2020 May 7;11:843. doi: 10.3389/fmicb.2020.00843 (PMC7232559; doi:10.3389/fmicb.2020.00843)
Supplement: Supplementary file 3 [file Table_3.XLSX]

## Sheet: lineages_SNPspositions
Table S3. Unique single nucleotide polymorphisms (SNPs) of selected clusters and lineages of Mycobacterium bovis.
Position in the SNP matrix	Lineages or unknown clusters	Allele	Position in the reference genome (M. bovis AF2122/97)	Gene annotation
27	Cluster "unknown 1" (Malawi genomes)	T	1965	intergenic
64	Cluster "unknown 1" (Malawi genomes)	C	6405	gyrB
72	Cluster "unknown 1" (Malawi genomes)	T	7184	gyrB
89	Cluster "unknown 1" (Malawi genomes)	T	8659	gyrA
151	Cluster "unknown 1" (Malawi genomes)	C	16356	pknB
269	Cluster "unknown 1" (Malawi genomes)	T	29107	BQ2027_MB0024
271	Cluster "unknown 1" (Malawi genomes)	C	29441	BQ2027_MB0026
276	Cluster "unknown 1" (Malawi genomes)	G	30735	BQ2027_MB0027
289	Cluster "unknown 1" (Malawi genomes)	C	32607	BQ2027_MB0030
401	Cluster "unknown 1" (Malawi genomes)	G	45176	leuS
421	Cluster "unknown 1" (Malawi genomes)	A	48962	BQ2027_MB0045C
463	Cluster "unknown 1" (Malawi genomes)	C	53662	ponA1
474	Cluster "unknown 1" (Malawi genomes)	C	54799	ponA1
537	Cluster "unknown 1" (Malawi genomes)	A	62115	dnaB
540	Cluster "unknown 1" (Malawi genomes)	C	63048	intergenic
641	Cluster "unknown 1" (Malawi genomes)	A	74919	BQ2027_MB0068C
700	Cluster "unknown 1" (Malawi genomes)	A	82067	BQ2027_MB0074
763	Cluster "unknown 1" (Malawi genomes)	A	92356	BQ2027_MB0086
778	Cluster "unknown 1" (Malawi genomes)	T	94590	hycQ
809	Cluster "unknown 1" (Malawi genomes)	C	99335	intergenic
821	Cluster "unknown 1" (Malawi genomes)	C	102012	ctpA
850	Cluster "unknown 1" (Malawi genomes)	G	105095	BQ2027_MB0098C
851	Cluster "unknown 1" (Malawi genomes)	G	105098	BQ2027_MB0098C
869	Cluster "unknown 1" (Malawi genomes)	C	109738	fadD10
938	Cluster "unknown 1" (Malawi genomes)	C	122649	BQ2027_MB0107
941	Cluster "unknown 1" (Malawi genomes)	A	122966	BQ2027_MB0107
952	Cluster "unknown 1" (Malawi genomes)	T	123913	intergenic
1018	Cluster "unknown 1" (Malawi genomes)	A	134448	BQ2027_MB0115
1120	Cluster "unknown 1" (Malawi genomes)	C	152477	intergenic
1122	Cluster "unknown 1" (Malawi genomes)	G	152732	treS
1157	Cluster "unknown 1" (Malawi genomes)	T	158345	htdz
1185	Cluster "unknown 1" (Malawi genomes)	A	162529	BQ2027_MB0139-3
1329	Cluster "unknown 1" (Malawi genomes)	A	192866	adhE1
1370	Cluster "unknown 1" (Malawi genomes)	C	199799	mce1A
1511	Cluster "unknown 1" (Malawi genomes)	T	225692	BQ2027_MB0199C
1516	Cluster "unknown 1" (Malawi genomes)	A	226344	BQ2027_MB0199C
1521	Cluster "unknown 1" (Malawi genomes)	G	227190	BQ2027_MB0200
1530	Cluster "unknown 1" (Malawi genomes)	C	227737	BQ2027_MB0200
1545	Cluster "unknown 1" (Malawi genomes)	T	229948	BQ2027_MB0200
1562	Cluster "unknown 1" (Malawi genomes)	C	231604	BQ2027_MB0201
1634	Cluster "unknown 1" (Malawi genomes)	A	243802	BQ2027_MB0211
1687	Cluster "unknown 1" (Malawi genomes)	A	254440	nadR
1731	Cluster "unknown 1" (Malawi genomes)	G	262384	BQ2027_MB0224
1862	Cluster "unknown 1" (Malawi genomes)	G	285893	lpqI
1899	Cluster "unknown 1" (Malawi genomes)	T	292522	fadE5
2047	Cluster "unknown 1" (Malawi genomes)	G	318680	oplA
2093	Cluster "unknown 1" (Malawi genomes)	A	325467	fadE6
2105	Cluster "unknown 1" (Malawi genomes)	G	326716	fadE6
2118	Cluster "unknown 1" (Malawi genomes)	T	328884	BQ2027_MB0280
2153	Cluster "unknown 1" (Malawi genomes)	T	343192	ecca3
2171	Cluster "unknown 1" (Malawi genomes)	T	348938	eccc3
2176	Cluster "unknown 1" (Malawi genomes)	C	350580	eccc3
2289	Cluster "unknown 1" (Malawi genomes)	A	385536	intergenic
2295	Cluster "unknown 1" (Malawi genomes)	T	387089	intergenic
2363	Cluster "unknown 1" (Malawi genomes)	A	399063	BQ2027_MB0339
2454	Cluster "unknown 1" (Malawi genomes)	A	417036	ansP2
2504	Cluster "unknown 1" (Malawi genomes)	G	438263	BQ2027_MB0365
2536	Cluster "unknown 1" (Malawi genomes)	G	443294	fba
2561	Cluster "unknown 1" (Malawi genomes)	A	446784	BQ2027_MB0375C
2622	Cluster "unknown 1" (Malawi genomes)	T	456426	intergenic
2702	Cluster "unknown 1" (Malawi genomes)	A	472936	ndhA
2716	Cluster "unknown 1" (Malawi genomes)	G	474707	BQ2027_MB0399
2737	Cluster "unknown 1" (Malawi genomes)	G	477007	BQ2027_MB0403
2769	Cluster "unknown 1" (Malawi genomes)	G	484375	mmpS1
2774	Cluster "unknown 1" (Malawi genomes)	G	485166	fadD30
2789	Cluster "unknown 1" (Malawi genomes)	C	487158	pks6a
2836	Cluster "unknown 1" (Malawi genomes)	C	494270	pta
2912	Cluster "unknown 1" (Malawi genomes)	G	511822	ctpH
3037	Cluster "unknown 1" (Malawi genomes)	T	534279	rska
3061	Cluster "unknown 1" (Malawi genomes)	A	540901	mmpL4
3104	Cluster "unknown 1" (Malawi genomes)	C	548854	BQ2027_MB0466C
3108	Cluster "unknown 1" (Malawi genomes)	C	549274	BQ2027_MB0466C
3147	Cluster "unknown 1" (Malawi genomes)	T	554886	lpd
3171	Cluster "unknown 1" (Malawi genomes)	C	558295	intergenic
3174	Cluster "unknown 1" (Malawi genomes)	A	558385	intergenic
3202	Cluster "unknown 1" (Malawi genomes)	G	562903	BQ2027_MB0480C
3303	Cluster "unknown 1" (Malawi genomes)	C	585343	BQ2027_MB0504C
3366	Cluster "unknown 1" (Malawi genomes)	A	597076	serB1
3401	Cluster "unknown 1" (Malawi genomes)	T	603981	hemD
3409	Cluster "unknown 1" (Malawi genomes)	A	605824	hemB
3432	Cluster "unknown 1" (Malawi genomes)	C	610513	BQ2027_MB0530
3493	Cluster "unknown 1" (Malawi genomes)	C	627155	menA
3512	Cluster "unknown 1" (Malawi genomes)	G	630923	BQ2027_MB0551C
3516	Cluster "unknown 1" (Malawi genomes)	G	632534	BQ2027_MB0552
3623	Cluster "unknown 1" (Malawi genomes)	G	652743	BQ2027_MB0575C
3633	Cluster "unknown 1" (Malawi genomes)	C	654177	grcC1
3648	Cluster "unknown 1" (Malawi genomes)	T	657498	BQ2027_MB0580C
3681	Cluster "unknown 1" (Malawi genomes)	T	664307	nrdZ
3725	Cluster "unknown 1" (Malawi genomes)	G	670113	BQ2027_MB0590C
3735	Cluster "unknown 1" (Malawi genomes)	T	671400	BQ2027_MB0591
3772	Cluster "unknown 1" (Malawi genomes)	A	681420	BQ2027_MB0599
3869	Cluster "unknown 1" (Malawi genomes)	T	697680	BQ2027_MB0613C
3887	Cluster "unknown 1" (Malawi genomes)	A	700154	BQ2027_MB0617C
3963	Cluster "unknown 1" (Malawi genomes)	A	714203	galK
4002	Cluster "unknown 1" (Malawi genomes)	T	721372	recD
4116	Cluster "unknown 1" (Malawi genomes)	A	742047	lipG
4141	Cluster "unknown 1" (Malawi genomes)	G	746997	BQ2027_MB0667
4227	Cluster "unknown 1" (Malawi genomes)	T	761801	rpoB
4291	Cluster "unknown 1" (Malawi genomes)	C	775227	echA4
4299	Cluster "unknown 1" (Malawi genomes)	A	776692	echA5
4308	Cluster "unknown 1" (Malawi genomes)	T	779834	mmpL5
4325	Cluster "unknown 1" (Malawi genomes)	T	783285	intergenic
4349	Cluster "unknown 1" (Malawi genomes)	T	788161	BQ2027_MB0705
4357	Cluster "unknown 1" (Malawi genomes)	A	789935	BQ2027_MB0707
4359	Cluster "unknown 1" (Malawi genomes)	G	790201	BQ2027_MB0707
4394	Cluster "unknown 1" (Malawi genomes)	G	795815	lldD1
4477	Cluster "unknown 1" (Malawi genomes)	A	815313	rplF
4479	Cluster "unknown 1" (Malawi genomes)	T	815449	rplF
4553	Cluster "unknown 1" (Malawi genomes)	T	830087	rsla
4567	Cluster "unknown 1" (Malawi genomes)	A	832203	BQ2027_MB0759
4595	Cluster "unknown 1" (Malawi genomes)	T	843395	intergenic
4627	Cluster "unknown 1" (Malawi genomes)	T	846048	fadE9
4697	Cluster "unknown 1" (Malawi genomes)	C	864763	BQ2027_MB0792
4727	Cluster "unknown 1" (Malawi genomes)	A	871346	BQ2027_MB0799C
4810	Cluster "unknown 1" (Malawi genomes)	C	886422	BQ2027_MB0814C
4870	Cluster "unknown 1" (Malawi genomes)	A	899603	intergenic
4925	Cluster "unknown 1" (Malawi genomes)	T	909590	cysA2
4995	Cluster "unknown 1" (Malawi genomes)	G	921645	kmtr
5025	Cluster "unknown 1" (Malawi genomes)	T	924139	BQ2027_MB0854C
5042	Cluster "unknown 1" (Malawi genomes)	G	934981	intergenic
5044	Cluster "unknown 1" (Malawi genomes)	C	935248	intergenic
5073	Cluster "unknown 1" (Malawi genomes)	A	940713	BQ2027_MB0866
5074	Cluster "unknown 1" (Malawi genomes)	T	941199	intergenic
5132	Cluster "unknown 1" (Malawi genomes)	T	949608	fadD16
5160	Cluster "unknown 1" (Malawi genomes)	G	955710	intergenic
5187	Cluster "unknown 1" (Malawi genomes)	T	961963	BQ2027_MB0885C
5253	Cluster "unknown 1" (Malawi genomes)	A	971935	fadE10
5321	Cluster "unknown 1" (Malawi genomes)	T	987097	intergenic
5330	Cluster "unknown 1" (Malawi genomes)	T	988838	BQ2027_MB0912
5334	Cluster "unknown 1" (Malawi genomes)	A	989270	citA
5335	Cluster "unknown 1" (Malawi genomes)	T	989298	citA
5337	Cluster "unknown 1" (Malawi genomes)	A	989585	citA
5365	Cluster "unknown 1" (Malawi genomes)	A	994259	intergenic
5368	Cluster "unknown 1" (Malawi genomes)	A	995479	BQ2027_MB0916
5369	Cluster "unknown 1" (Malawi genomes)	G	995484	BQ2027_MB0916
5450	Cluster "unknown 1" (Malawi genomes)	C	1010181	BQ2027_MB0930
5485	Cluster "unknown 1" (Malawi genomes)	C	1016619	BQ2027_MB0935
5530	Cluster "unknown 1" (Malawi genomes)	G	1027910	BQ2027_MB0945
5562	Cluster "unknown 1" (Malawi genomes)	T	1032838	mntH
5600	Cluster "unknown 1" (Malawi genomes)	C	1040382	intergenic
5666	Cluster "unknown 1" (Malawi genomes)	A	1051773	BQ2027_MB0965C
5667	Cluster "unknown 1" (Malawi genomes)	C	1051931	intergenic
5802	Cluster "unknown 1" (Malawi genomes)	C	1077383	BQ2027_MB0990C
5947	Cluster "unknown 1" (Malawi genomes)	T	1106544	BQ2027_MB1015
5963	Cluster "unknown 1" (Malawi genomes)	A	1108179	BQ2027_MB1017C
6020	Cluster "unknown 1" (Malawi genomes)	A	1116715	BQ2027_MB1026
6083	Cluster "unknown 1" (Malawi genomes)	C	1129638	ksgA/rpfB
6185	Cluster "unknown 1" (Malawi genomes)	G	1147332	BQ2027_MB1053
6243	Cluster "unknown 1" (Malawi genomes)	G	1157681	trcS
6246	Cluster "unknown 1" (Malawi genomes)	A	1158813	trcR
6270	Cluster "unknown 1" (Malawi genomes)	A	1165045	intergenic
6284	Cluster "unknown 1" (Malawi genomes)	C	1166987	BQ2027_MB1072C
6304	Cluster "unknown 1" (Malawi genomes)	G	1171324	intergenic
6305	Cluster "unknown 1" (Malawi genomes)	T	1171362	intergenic
6421	Cluster "unknown 1" (Malawi genomes)	A	1198422	BQ2027_MB1101
6427	Cluster "unknown 1" (Malawi genomes)	C	1199137	BQ2027_MB1102
6431	Cluster "unknown 1" (Malawi genomes)	G	1199663	fadA3
6544	Cluster "unknown 1" (Malawi genomes)	C	1229486	glpx
6545	Cluster "unknown 1" (Malawi genomes)	A	1229938	glpx
6562	Cluster "unknown 1" (Malawi genomes)	T	1232994	BQ2027_MB1134
6897	Cluster "unknown 1" (Malawi genomes)	G	1290098	narG
6921	Cluster "unknown 1" (Malawi genomes)	C	1295403	narI
6943	Cluster "unknown 1" (Malawi genomes)	T	1299832	BQ2027_MB1199C
7020	Cluster "unknown 1" (Malawi genomes)	T	1318165	pks3
7160	Cluster "unknown 1" (Malawi genomes)	G	1344463	BQ2027_MB1232
7219	Cluster "unknown 1" (Malawi genomes)	T	1356890	glga
7366	Cluster "unknown 1" (Malawi genomes)	C	1388193	lpqZ
7368	Cluster "unknown 1" (Malawi genomes)	T	1388839	lpqZ
7398	Cluster "unknown 1" (Malawi genomes)	C	1395586	BQ2027_MB1282
7423	Cluster "unknown 1" (Malawi genomes)	G	1401312	deaD
7426	Cluster "unknown 1" (Malawi genomes)	A	1401894	deaD
7428	Cluster "unknown 1" (Malawi genomes)	C	1401917	deaD
7466	Cluster "unknown 1" (Malawi genomes)	C	1410766	BQ2027_MB1295
7551	Cluster "unknown 1" (Malawi genomes)	G	1427873	intergenic
7591	Cluster "unknown 1" (Malawi genomes)	G	1437249	oppD
7607	Cluster "unknown 1" (Malawi genomes)	C	1439992	canA
7645	Cluster "unknown 1" (Malawi genomes)	A	1447530	BQ2027_MB1322
7671	Cluster "unknown 1" (Malawi genomes)	C	1453278	thrC
7745	Cluster "unknown 1" (Malawi genomes)	T	1468693	atpD
7779	Cluster "unknown 1" (Malawi genomes)	G	1474881	rrs
7880	Cluster "unknown 1" (Malawi genomes)	C	1495048	glgE
7894	Cluster "unknown 1" (Malawi genomes)	G	1498175	glgP
7899	Cluster "unknown 1" (Malawi genomes)	G	1498732	glgP
8041	Cluster "unknown 1" (Malawi genomes)	A	1525315	moeY
8065	Cluster "unknown 1" (Malawi genomes)	A	1527880	BQ2027_MB1392C
8082	Cluster "unknown 1" (Malawi genomes)	A	1532561	intergenic
8094	Cluster "unknown 1" (Malawi genomes)	T	1535003	PPE19
8175	Cluster "unknown 1" (Malawi genomes)	C	1539382	BQ2027_MB1399C
8197	Cluster "unknown 1" (Malawi genomes)	G	1544000	lprF
8274	Cluster "unknown 1" (Malawi genomes)	T	1560980	carB
8287	Cluster "unknown 1" (Malawi genomes)	A	1562990	PPE20
8288	Cluster "unknown 1" (Malawi genomes)	T	1563136	PPE20
8297	Cluster "unknown 1" (Malawi genomes)	G	1564002	PPE20
8326	Cluster "unknown 1" (Malawi genomes)	G	1568585	metK
8437	Cluster "unknown 1" (Malawi genomes)	T	1590026	intergenic
8498	Cluster "unknown 1" (Malawi genomes)	T	1605114	BQ2027_MB1463C
8509	Cluster "unknown 1" (Malawi genomes)	G	1607070	intergenic
8560	Cluster "unknown 1" (Malawi genomes)	C	1613488	BQ2027_MB1470C
8629	Cluster "unknown 1" (Malawi genomes)	C	1623104	BQ2027_MB1478C
8684	Cluster "unknown 1" (Malawi genomes)	T	1637770	PE_PGRS28
8723	Cluster "unknown 1" (Malawi genomes)	G	1640160	BQ2027_MB1488
8749	Cluster "unknown 1" (Malawi genomes)	T	1645811	BQ2027_MB1494C
8825	Cluster "unknown 1" (Malawi genomes)	T	1663712	BQ2027_MB1509
8861	Cluster "unknown 1" (Malawi genomes)	G	1670090	BQ2027_MB1514
8873	Cluster "unknown 1" (Malawi genomes)	C	1672812	BQ2027_MB1517
8885	Cluster "unknown 1" (Malawi genomes)	C	1674408	BQ2027_MB1518C
8900	Cluster "unknown 1" (Malawi genomes)	G	1678471	BQ2027_MB1523
8966	Cluster "unknown 1" (Malawi genomes)	C	1691562	intergenic
9003	Cluster "unknown 1" (Malawi genomes)	T	1696748	BQ2027_MB1543C
9021	Cluster "unknown 1" (Malawi genomes)	A	1699013	BQ2027_MB1545
9053	Cluster "unknown 1" (Malawi genomes)	A	1703609	mmpL12
9095	Cluster "unknown 1" (Malawi genomes)	A	1711023	pks5
9243	Cluster "unknown 1" (Malawi genomes)	T	1733143	glbN
9252	Cluster "unknown 1" (Malawi genomes)	A	1734940	BQ2027_MB1571
9276	Cluster "unknown 1" (Malawi genomes)	G	1742618	fadD11
9300	Cluster "unknown 1" (Malawi genomes)	G	1747542	frdA
9336	Cluster "unknown 1" (Malawi genomes)	T	1755120	ilvA
9409	Cluster "unknown 1" (Malawi genomes)	G	1768657	BQ2027_MB1598
9411	Cluster "unknown 1" (Malawi genomes)	A	1768676	BQ2027_MB1598
9432	Cluster "unknown 1" (Malawi genomes)	T	1771547	BQ2027_MB1602C
9433	Cluster "unknown 1" (Malawi genomes)	G	1771654	BQ2027_MB1602C
9438	Cluster "unknown 1" (Malawi genomes)	C	1772926	BQ2027_MB1604C
9440	Cluster "unknown 1" (Malawi genomes)	G	1773424	BQ2027_MB1606C
9450	Cluster "unknown 1" (Malawi genomes)	T	1776358	intergenic
9491	Cluster "unknown 1" (Malawi genomes)	C	1783564	intergenic
9515	Cluster "unknown 1" (Malawi genomes)	C	1788119	BQ2027_MB1623
9554	Cluster "unknown 1" (Malawi genomes)	T	1794089	impA
9580	Cluster "unknown 1" (Malawi genomes)	G	1798519	trpE
9641	Cluster "unknown 1" (Malawi genomes)	T	1810700	cydC
9725	Cluster "unknown 1" (Malawi genomes)	G	1826631	intergenic
9824	Cluster "unknown 1" (Malawi genomes)	A	1852076	intergenic
9828	Cluster "unknown 1" (Malawi genomes)	A	1852621	PE_PGRS30
9834	Cluster "unknown 1" (Malawi genomes)	T	1852945	PE_PGRS30
9846	Cluster "unknown 1" (Malawi genomes)	G	1854641	PE_PGRS30
9897	Cluster "unknown 1" (Malawi genomes)	A	1867393	pks7
9898	Cluster "unknown 1" (Malawi genomes)	G	1867597	pks7
9911	Cluster "unknown 1" (Malawi genomes)	A	1869529	pks7
9924	Cluster "unknown 1" (Malawi genomes)	A	1871347	pks7
9927	Cluster "unknown 1" (Malawi genomes)	G	1871729	pks8
9938	Cluster "unknown 1" (Malawi genomes)	T	1872864	pks8
9947	Cluster "unknown 1" (Malawi genomes)	C	1873920	pks8
9951	Cluster "unknown 1" (Malawi genomes)	G	1874305	pks8
9984	Cluster "unknown 1" (Malawi genomes)	T	1879045	pks9
10052	Cluster "unknown 1" (Malawi genomes)	T	1890209	cmr
10086	Cluster "unknown 1" (Malawi genomes)	T	1897818	BQ2027_MB1710
10284	Cluster "unknown 1" (Malawi genomes)	C	1938829	BQ2027_MB1751
10313	Cluster "unknown 1" (Malawi genomes)	G	1942887	BQ2027_MB1755
10329	Cluster "unknown 1" (Malawi genomes)	T	1945952	BQ2027_MB1759C
10369	Cluster "unknown 1" (Malawi genomes)	G	1951376	BQ2027_MB1764C
10382	Cluster "unknown 1" (Malawi genomes)	A	1953279	narX
10426	Cluster "unknown 1" (Malawi genomes)	T	1957599	vapb34
10445	Cluster "unknown 1" (Malawi genomes)	C	1960835	BQ2027_MB1773C
10527	Cluster "unknown 1" (Malawi genomes)	T	1980065	BQ2027_MB1786
10579	Cluster "unknown 1" (Malawi genomes)	T	1987475	wag22b
10604	Cluster "unknown 1" (Malawi genomes)	A	1993463	intergenic
10613	Cluster "unknown 1" (Malawi genomes)	A	1994112	BQ2027_MB1795C
10654	Cluster "unknown 1" (Malawi genomes)	T	2001439	intergenic
10762	Cluster "unknown 1" (Malawi genomes)	G	2022697	PPE26
10837	Cluster "unknown 1" (Malawi genomes)	T	2044317	PPE31
10880	Cluster "unknown 1" (Malawi genomes)	G	2053911	intergenic
10987	Cluster "unknown 1" (Malawi genomes)	C	2077625	BQ2027_MB1867C
11053	Cluster "unknown 1" (Malawi genomes)	G	2090494	blar
11058	Cluster "unknown 1" (Malawi genomes)	C	2090944	blai
11123	Cluster "unknown 1" (Malawi genomes)	C	2098887	BQ2027_MB1887C
11151	Cluster "unknown 1" (Malawi genomes)	C	2104091	intergenic
11167	Cluster "unknown 1" (Malawi genomes)	G	2107806	BQ2027_MB1897
11188	Cluster "unknown 1" (Malawi genomes)	A	2111809	BQ2027_MB1898
11209	Cluster "unknown 1" (Malawi genomes)	C	2115395	BQ2027_MB1901C
11219	Cluster "unknown 1" (Malawi genomes)	T	2115983	BQ2027_MB1901C
11335	Cluster "unknown 1" (Malawi genomes)	A	2134619	BQ2027_MB1924
11367	Cluster "unknown 1" (Malawi genomes)	G	2139281	BQ2027_MB1932C
11429	Cluster "unknown 1" (Malawi genomes)	A	2147080	aao
11452	Cluster "unknown 1" (Malawi genomes)	A	2151611	BQ2027_MB1945C
11503	Cluster "unknown 1" (Malawi genomes)	C	2170630	BQ2027_MB1957
11514	Cluster "unknown 1" (Malawi genomes)	A	2172762	BQ2027_MB1959C
11597	Cluster "unknown 1" (Malawi genomes)	T	2185544	BQ2027_MB1972
11611	Cluster "unknown 1" (Malawi genomes)	T	2187681	ephB
11621	Cluster "unknown 1" (Malawi genomes)	T	2188753	BQ2027_MB1974/ribA1
11625	Cluster "unknown 1" (Malawi genomes)	G	2189156	ribA1
11737	Cluster "unknown 1" (Malawi genomes)	C	2203058	intergenic
11738	Cluster "unknown 1" (Malawi genomes)	G	2203095	intergenic
11739	Cluster "unknown 1" (Malawi genomes)	A	2203227	intergenic
11794	Cluster "unknown 1" (Malawi genomes)	A	2212668	BQ2027_MB2007C
11807	Cluster "unknown 1" (Malawi genomes)	C	2215251	erm(37)
11830	Cluster "unknown 1" (Malawi genomes)	G	2217148	intergenic
11841	Cluster "unknown 1" (Malawi genomes)	A	2219179	ctpG
11845	Cluster "unknown 1" (Malawi genomes)	A	2219937	ctpG
11852	Cluster "unknown 1" (Malawi genomes)	A	2220891	BQ2027_MB2016C
12001	Cluster "unknown 1" (Malawi genomes)	G	2243578	intergenic
12039	Cluster "unknown 1" (Malawi genomes)	T	2249439	BQ2027_MB2042
12093	Cluster "unknown 1" (Malawi genomes)	A	2259879	BQ2027_MB2050C
12101	Cluster "unknown 1" (Malawi genomes)	T	2261345	dost
12185	Cluster "unknown 1" (Malawi genomes)	G	2277396	pncA
12197	Cluster "unknown 1" (Malawi genomes)	T	2279640	lppI
12244	Cluster "unknown 1" (Malawi genomes)	A	2285069	pks12
12314	Cluster "unknown 1" (Malawi genomes)	A	2293341	pks12
12385	Cluster "unknown 1" (Malawi genomes)	C	2304863	BQ2027_MB2085
12417	Cluster "unknown 1" (Malawi genomes)	A	2308853	cobN
12428	Cluster "unknown 1" (Malawi genomes)	T	2310767	cobG
12433	Cluster "unknown 1" (Malawi genomes)	A	2311522	cobI
12474	Cluster "unknown 1" (Malawi genomes)	G	2316918	cobM
12499	Cluster "unknown 1" (Malawi genomes)	C	2321423	BQ2027_MB2104
12521	Cluster "unknown 1" (Malawi genomes)	C	2324574	BQ2027_MB2107C
12522	Cluster "unknown 1" (Malawi genomes)	G	2324715	BQ2027_MB2107C
12523	Cluster "unknown 1" (Malawi genomes)	T	2324721	BQ2027_MB2107C
12524	Cluster "unknown 1" (Malawi genomes)	G	2324724	BQ2027_MB2107C
12525	Cluster "unknown 1" (Malawi genomes)	A	2324727	BQ2027_MB2107C
12526	Cluster "unknown 1" (Malawi genomes)	G	2324730	BQ2027_MB2107C
12527	Cluster "unknown 1" (Malawi genomes)	T	2324733	BQ2027_MB2107C
12529	Cluster "unknown 1" (Malawi genomes)	A	2324756	BQ2027_MB2107C
12531	Cluster "unknown 1" (Malawi genomes)	C	2324976	intergenic
12532	Cluster "unknown 1" (Malawi genomes)	T	2324978	intergenic
12533	Cluster "unknown 1" (Malawi genomes)	G	2324991	intergenic
12534	Cluster "unknown 1" (Malawi genomes)	T	2325000	intergenic
12535	Cluster "unknown 1" (Malawi genomes)	G	2325001	intergenic
12536	Cluster "unknown 1" (Malawi genomes)	G	2325003	intergenic
12537	Cluster "unknown 1" (Malawi genomes)	T	2325006	intergenic
12538	Cluster "unknown 1" (Malawi genomes)	C	2325109	BQ2027_MB2108
12539	Cluster "unknown 1" (Malawi genomes)	G	2325110	BQ2027_MB2108
12540	Cluster "unknown 1" (Malawi genomes)	G	2325165	BQ2027_MB2108
12541	Cluster "unknown 1" (Malawi genomes)	C	2325211	BQ2027_MB2108
12543	Cluster "unknown 1" (Malawi genomes)	A	2325554	BQ2027_MB2108
12550	Cluster "unknown 1" (Malawi genomes)	C	2326988	BQ2027_MB2108
12701	Cluster "unknown 1" (Malawi genomes)	C	2358598	BQ2027_MB2137
12939	Cluster "unknown 1" (Malawi genomes)	A	2409756	intergenic
13029	Cluster "unknown 1" (Malawi genomes)	G	2426193	BQ2027_MB2202C
13099	Cluster "unknown 1" (Malawi genomes)	C	2436869	intergenic
13105	Cluster "unknown 1" (Malawi genomes)	T	2438494	BQ2027_MB2214
13156	Cluster "unknown 1" (Malawi genomes)	C	2451206	adok
13161	Cluster "unknown 1" (Malawi genomes)	C	2452078	BQ2027_MB2226
13200	Cluster "unknown 1" (Malawi genomes)	G	2458673	ilvE
13220	Cluster "unknown 1" (Malawi genomes)	T	2462082	pepB
13239	Cluster "unknown 1" (Malawi genomes)	G	2465429	intergenic
13313	Cluster "unknown 1" (Malawi genomes)	A	2482792	BQ2027_MB2250
13320	Cluster "unknown 1" (Malawi genomes)	G	2483742	BQ2027_MB2250
13327	Cluster "unknown 1" (Malawi genomes)	T	2485062	BQ2027_MB2252
13414	Cluster "unknown 1" (Malawi genomes)	A	2503828	kasB
13436	Cluster "unknown 1" (Malawi genomes)	T	2508959	BQ2027_MB2275
13482	Cluster "unknown 1" (Malawi genomes)	T	2517518	BQ2027_MB2285C
13490	Cluster "unknown 1" (Malawi genomes)	T	2518637	BQ2027_MB2285C
13565	Cluster "unknown 1" (Malawi genomes)	T	2530675	BQ2027_MB2298
13575	Cluster "unknown 1" (Malawi genomes)	A	2532201	cyp121
13610	Cluster "unknown 1" (Malawi genomes)	G	2537906	intergenic
13629	Cluster "unknown 1" (Malawi genomes)	A	2542167	yjcE
13647	Cluster "unknown 1" (Malawi genomes)	T	2545365	sseB
13738	Cluster "unknown 1" (Malawi genomes)	C	2561625	BQ2027_MB2332C
13740	Cluster "unknown 1" (Malawi genomes)	A	2562273	intergenic
13742	Cluster "unknown 1" (Malawi genomes)	G	2562551	BQ2027_MB2334
13756	Cluster "unknown 1" (Malawi genomes)	G	2565206	BQ2027_MB2336
13765	Cluster "unknown 1" (Malawi genomes)	A	2566392	BQ2027_MB2338
13855	Cluster "unknown 1" (Malawi genomes)	T	2582646	intergenic
13875	Cluster "unknown 1" (Malawi genomes)	C	2584790	narK1
13938	Cluster "unknown 1" (Malawi genomes)	G	2599180	mmpL9a
13960	Cluster "unknown 1" (Malawi genomes)	G	2608791	PPE71
14133	Cluster "unknown 1" (Malawi genomes)	T	2651785	mbtI
14164	Cluster "unknown 1" (Malawi genomes)	G	2655711	intergenic
14217	Cluster "unknown 1" (Malawi genomes)	G	2665357	PE_PGRS41
14259	Cluster "unknown 1" (Malawi genomes)	C	2676308	BQ2027_MB2428
14344	Cluster "unknown 1" (Malawi genomes)	T	2689401	BQ2027_MB2441C
14354	Cluster "unknown 1" (Malawi genomes)	C	2690866	nadD
14377	Cluster "unknown 1" (Malawi genomes)	A	2694929	BQ2027_MB2449C
14416	Cluster "unknown 1" (Malawi genomes)	A	2701255	BQ2027_MB2458C
14431	Cluster "unknown 1" (Malawi genomes)	T	2704779	BQ2027_MB2461C
14444	Cluster "unknown 1" (Malawi genomes)	C	2706623	rbsK
14454	Cluster "unknown 1" (Malawi genomes)	T	2709413	BQ2027_MB2465
14460	Cluster "unknown 1" (Malawi genomes)	A	2710857	obg
14515	Cluster "unknown 1" (Malawi genomes)	G	2722737	valS
14525	Cluster "unknown 1" (Malawi genomes)	G	2724224	intergenic
14526	Cluster "unknown 1" (Malawi genomes)	C	2724225	intergenic
14559	Cluster "unknown 1" (Malawi genomes)	T	2729912	BQ2027_MB2483C
14672	Cluster "unknown 1" (Malawi genomes)	A	2754737	gdh
14738	Cluster "unknown 1" (Malawi genomes)	A	2774046	PE_PGRS43b
14746	Cluster "unknown 1" (Malawi genomes)	G	2776034	PE_PGRS43a
14777	Cluster "unknown 1" (Malawi genomes)	T	2779016	BQ2027_MB2520
14800	Cluster "unknown 1" (Malawi genomes)	T	2782378	bkda
14820	Cluster "unknown 1" (Malawi genomes)	T	2787927	accA1
14823	Cluster "unknown 1" (Malawi genomes)	G	2788653	accD1
14917	Cluster "unknown 1" (Malawi genomes)	T	2807615	PE26
14979	Cluster "unknown 1" (Malawi genomes)	A	2820486	fas
14995	Cluster "unknown 1" (Malawi genomes)	G	2822677	vapc17
15001	Cluster "unknown 1" (Malawi genomes)	G	2823744	mrr
15015	Cluster "unknown 1" (Malawi genomes)	A	2825027	BQ2027_MB2558
15025	Cluster "unknown 1" (Malawi genomes)	T	2826547	BQ2027_MB2560C
15169	Cluster "unknown 1" (Malawi genomes)	C	2842387	intergenic
15283	Cluster "unknown 1" (Malawi genomes)	G	2863548	BQ2027_MB2597
15303	Cluster "unknown 1" (Malawi genomes)	A	2868847	aspS
15324	Cluster "unknown 1" (Malawi genomes)	A	2872944	BQ2027_MB2607
15370	Cluster "unknown 1" (Malawi genomes)	T	2884570	secF
15383	Cluster "unknown 1" (Malawi genomes)	C	2886384	secD
15392	Cluster "unknown 1" (Malawi genomes)	C	2887917	yajC
15508	Cluster "unknown 1" (Malawi genomes)	A	2916636	PE_PGRS45
15520	Cluster "unknown 1" (Malawi genomes)	G	2917419	BQ2027_MB2649
15521	Cluster "unknown 1" (Malawi genomes)	A	2917497	BQ2027_MB2649
15532	Cluster "unknown 1" (Malawi genomes)	T	2920073	BQ2027_MB2654C
15537	Cluster "unknown 1" (Malawi genomes)	A	2920982	BQ2027_MB2655
15544	Cluster "unknown 1" (Malawi genomes)	T	2922542	BQ2027_MB2657C
15771	Cluster "unknown 1" (Malawi genomes)	A	2968257	intergenic
15776	Cluster "unknown 1" (Malawi genomes)	G	2970008	BQ2027_MB2709C
15795	Cluster "unknown 1" (Malawi genomes)	T	2974533	BQ2027_MB2715C
15805	Cluster "unknown 1" (Malawi genomes)	A	2976165	intergenic
15882	Cluster "unknown 1" (Malawi genomes)	A	2986648	sthA
15914	Cluster "unknown 1" (Malawi genomes)	C	2992121	BQ2027_MB2738C
15919	Cluster "unknown 1" (Malawi genomes)	A	2993134	lexA
15976	Cluster "unknown 1" (Malawi genomes)	G	3003400	BQ2027_MB2748C
16032	Cluster "unknown 1" (Malawi genomes)	A	3016907	BQ2027_MB2763C
16052	Cluster "unknown 1" (Malawi genomes)	T	3019468	clgr
16056	Cluster "unknown 1" (Malawi genomes)	A	3020255	arga
16068	Cluster "unknown 1" (Malawi genomes)	T	3022736	ftsK
16103	Cluster "unknown 1" (Malawi genomes)	C	3030505	hsdM
16171	Cluster "unknown 1" (Malawi genomes)	G	3042716	dapB
16242	Cluster "unknown 1" (Malawi genomes)	T	3053623	intergenic
16309	Cluster "unknown 1" (Malawi genomes)	A	3066325	lppV
16371	Cluster "unknown 1" (Malawi genomes)	A	3076506	BQ2027_MB2832
16440	Cluster "unknown 1" (Malawi genomes)	A	3085284	BQ2027_MB2841C
16461	Cluster "unknown 1" (Malawi genomes)	T	3090124	BQ2027_MB2846C
16493	Cluster "unknown 1" (Malawi genomes)	G	3093982	BQ2027_MB2849C
16602	Cluster "unknown 1" (Malawi genomes)	T	3113402	proS
16615	Cluster "unknown 1" (Malawi genomes)	A	3115860	cysG
16621	Cluster "unknown 1" (Malawi genomes)	C	3117075	intergenic
16626	Cluster "unknown 1" (Malawi genomes)	A	3118200	cobB
16695	Cluster "unknown 1" (Malawi genomes)	G	3133539	glnA4
16761	Cluster "unknown 1" (Malawi genomes)	A	3145625	intergenic
16787	Cluster "unknown 1" (Malawi genomes)	T	3149148	BQ2027_MB2902C
16871	Cluster "unknown 1" (Malawi genomes)	T	3167192	BQ2027_MB2920C
16887	Cluster "unknown 1" (Malawi genomes)	C	3169318	intergenic
16955	Cluster "unknown 1" (Malawi genomes)	C	3184230	pknI
17002	Cluster "unknown 1" (Malawi genomes)	A	3191527	glnD
17029	Cluster "unknown 1" (Malawi genomes)	G	3196754	smc
17122	Cluster "unknown 1" (Malawi genomes)	A	3217118	ppsC
17190	Cluster "unknown 1" (Malawi genomes)	T	3234624	drrB
17244	Cluster "unknown 1" (Malawi genomes)	G	3248212	mmpL7
17347	Cluster "unknown 1" (Malawi genomes)	C	3269116	BQ2027_MB2979C
17351	Cluster "unknown 1" (Malawi genomes)	C	3269584	BQ2027_MB2979C
17483	Cluster "unknown 1" (Malawi genomes)	G	3292529	BQ2027_MB2999C
17498	Cluster "unknown 1" (Malawi genomes)	T	3296612	BQ2027_MB3003C
17512	Cluster "unknown 1" (Malawi genomes)	T	3298561	ddlA
17540	Cluster "unknown 1" (Malawi genomes)	A	3303422	mutT1
17613	Cluster "unknown 1" (Malawi genomes)	T	3316444	BQ2027_MB3021
17658	Cluster "unknown 1" (Malawi genomes)	G	3322742	ilvB1
17671	Cluster "unknown 1" (Malawi genomes)	G	3326390	lppZ
17717	Cluster "unknown 1" (Malawi genomes)	C	3339389	intergenic
17718	Cluster "unknown 1" (Malawi genomes)	G	3340001	intergenic
17782	Cluster "unknown 1" (Malawi genomes)	G	3348068	fixB
17832	Cluster "unknown 1" (Malawi genomes)	G	3361039	echA17
17850	Cluster "unknown 1" (Malawi genomes)	A	3364486	ctaD
17858	Cluster "unknown 1" (Malawi genomes)	G	3367228	intergenic
17974	Cluster "unknown 1" (Malawi genomes)	A	3390967	BQ2027_MB3091C
17977	Cluster "unknown 1" (Malawi genomes)	C	3391305	intergenic
18109	Cluster "unknown 1" (Malawi genomes)	A	3413345	adhD
18116	Cluster "unknown 1" (Malawi genomes)	A	3415089	BQ2027_MB3114
18171	Cluster "unknown 1" (Malawi genomes)	G	3423543	BQ2027_MB3120C
18222	Cluster "unknown 1" (Malawi genomes)	C	3432434	BQ2027_MB3130C
18276	Cluster "unknown 1" (Malawi genomes)	G	3439750	moaB1
18291	Cluster "unknown 1" (Malawi genomes)	G	3441064	BQ2027_MB3140
18339	Cluster "unknown 1" (Malawi genomes)	T	3450613	BQ2027_MB3150
18440	Cluster "unknown 1" (Malawi genomes)	T	3471107	intergenic
18469	Cluster "unknown 1" (Malawi genomes)	C	3477087	nuoG
18475	Cluster "unknown 1" (Malawi genomes)	G	3478068	nuoG
18498	Cluster "unknown 1" (Malawi genomes)	G	3487531	PPE53
18634	Cluster "unknown 1" (Malawi genomes)	A	3508449	BQ2027_MB3204
18672	Cluster "unknown 1" (Malawi genomes)	A	3515420	BQ2027_MB3212C
18673	Cluster "unknown 1" (Malawi genomes)	A	3515639	intergenic
18698	Cluster "unknown 1" (Malawi genomes)	A	3520297	BQ2027_MB3215C
18737	Cluster "unknown 1" (Malawi genomes)	C	3528005	intergenic
18789	Cluster "unknown 1" (Malawi genomes)	A	3540141	lipV
18846	Cluster "unknown 1" (Malawi genomes)	G	3553859	BQ2027_MB3244
18911	Cluster "unknown 1" (Malawi genomes)	G	3566950	BQ2027_MB3259C
18945	Cluster "unknown 1" (Malawi genomes)	C	3574381	BQ2027_MB3267C
18946	Cluster "unknown 1" (Malawi genomes)	G	3574391	BQ2027_MB3267C
18994	Cluster "unknown 1" (Malawi genomes)	T	3586720	tmk
19058	Cluster "unknown 1" (Malawi genomes)	C	3599445	intergenic
19133	Cluster "unknown 1" (Malawi genomes)	T	3616150	fadE25
19202	Cluster "unknown 1" (Malawi genomes)	G	3631167	lrpa
19234	Cluster "unknown 1" (Malawi genomes)	G	3637863	lhr
19276	Cluster "unknown 1" (Malawi genomes)	T	3645097	BQ2027_MB3328C
19307	Cluster "unknown 1" (Malawi genomes)	A	3651009	amiA1
19325	Cluster "unknown 1" (Malawi genomes)	A	3654909	pmmB
19337	Cluster "unknown 1" (Malawi genomes)	G	3656158	sapm
19376	Cluster "unknown 1" (Malawi genomes)	G	3664416	sdhA
19381	Cluster "unknown 1" (Malawi genomes)	C	3665629	sdhA
19414	Cluster "unknown 1" (Malawi genomes)	C	3672502	embR2
19566	Cluster "unknown 1" (Malawi genomes)	C	3728626	intergenic
19590	Cluster "unknown 1" (Malawi genomes)	G	3734527	BQ2027_MB3400C
19597	Cluster "unknown 1" (Malawi genomes)	G	3735631	intergenic
19598	Cluster "unknown 1" (Malawi genomes)	T	3735713	spoU
19625	Cluster "unknown 1" (Malawi genomes)	G	3740606	dnaE2
19640	Cluster "unknown 1" (Malawi genomes)	A	3743612	BQ2027_MB3406
19688	Cluster "unknown 1" (Malawi genomes)	C	3750763	BQ2027_MB3412C
19857	Cluster "unknown 1" (Malawi genomes)	G	3781786	BQ2027_MB3439C
19906	Cluster "unknown 1" (Malawi genomes)	A	3793671	groEL1
19910	Cluster "unknown 1" (Malawi genomes)	G	3796014	rimI
19925	Cluster "unknown 1" (Malawi genomes)	G	3799270	intergenic
19926	Cluster "unknown 1" (Malawi genomes)	G	3799507	PPE57
19938	Cluster "unknown 1" (Malawi genomes)	G	3801754	BQ2027_MB3461C
19967	Cluster "unknown 1" (Malawi genomes)	C	3806777	BQ2027_MB3465C
20055	Cluster "unknown 1" (Malawi genomes)	G	3821063	eccd4
20101	Cluster "unknown 1" (Malawi genomes)	T	3829119	rplQ
20148	Cluster "unknown 1" (Malawi genomes)	G	3837230	rmlB2
20226	Cluster "unknown 1" (Malawi genomes)	G	3846010	PPE60
20264	Cluster "unknown 1" (Malawi genomes)	G	3849230	BQ2027_MB3509C
20323	Cluster "unknown 1" (Malawi genomes)	G	3857993	BQ2027_MB3518
20331	Cluster "unknown 1" (Malawi genomes)	C	3859356	otsA
20575	Cluster "unknown 1" (Malawi genomes)	T	3919391	PPE62
20601	Cluster "unknown 1" (Malawi genomes)	G	3925537	BQ2027_MB3568
20651	Cluster "unknown 1" (Malawi genomes)	T	3935272	BQ2027_MB3578C
20715	Cluster "unknown 1" (Malawi genomes)	A	3949759	fadD3
20724	Cluster "unknown 1" (Malawi genomes)	A	3952231	fadE32
20743	Cluster "unknown 1" (Malawi genomes)	T	3955533	nat
20755	Cluster "unknown 1" (Malawi genomes)	G	3957659	hsac
20827	Cluster "unknown 1" (Malawi genomes)	T	3972717	BQ2027_MB3614C
20863	Cluster "unknown 1" (Malawi genomes)	A	3986055	clpC
20866	Cluster "unknown 1" (Malawi genomes)	C	3986248	clpC
20876	Cluster "unknown 1" (Malawi genomes)	A	3990509	lysS
21024	Cluster "unknown 1" (Malawi genomes)	T	4016933	BQ2027_MB3659
21049	Cluster "unknown 1" (Malawi genomes)	C	4018887	BQ2027_MB3662
21088	Cluster "unknown 1" (Malawi genomes)	T	4026502	topA
21094	Cluster "unknown 1" (Malawi genomes)	C	4027315	topA
21113	Cluster "unknown 1" (Malawi genomes)	C	4032309	BQ2027_MB3673
21131	Cluster "unknown 1" (Malawi genomes)	A	4034790	intergenic
21150	Cluster "unknown 1" (Malawi genomes)	G	4037146	BQ2027_MB3680C
21217	Cluster "unknown 1" (Malawi genomes)	T	4048070	dppA
21262	Cluster "unknown 1" (Malawi genomes)	C	4058679	crp
21330	Cluster "unknown 1" (Malawi genomes)	C	4070078	cyp137
21335	Cluster "unknown 1" (Malawi genomes)	C	4071347	intergenic
21346	Cluster "unknown 1" (Malawi genomes)	C	4073121	BQ2027_MB3714
21354	Cluster "unknown 1" (Malawi genomes)	G	4074491	BQ2027_MB3716
21374	Cluster "unknown 1" (Malawi genomes)	G	4078312	BQ2027_MB3719C
21390	Cluster "unknown 1" (Malawi genomes)	A	4081767	vapc48
21392	Cluster "unknown 1" (Malawi genomes)	A	4081884	vapc48
21483	Cluster "unknown 1" (Malawi genomes)	A	4097729	dnaQ
21538	Cluster "unknown 1" (Malawi genomes)	G	4111700	cut5
21561	Cluster "unknown 1" (Malawi genomes)	G	4115081	BQ2027_MB3754
21616	Cluster "unknown 1" (Malawi genomes)	A	4125255	BQ2027_MB3759
21658	Cluster "unknown 1" (Malawi genomes)	A	4133094	BQ2027_MB3767C
21661	Cluster "unknown 1" (Malawi genomes)	G	4133551	BQ2027_MB3767C
21686	Cluster "unknown 1" (Malawi genomes)	C	4137557	BQ2027_MB3773
21977	Cluster "unknown 1" (Malawi genomes)	G	4182681	embC
22003	Cluster "unknown 1" (Malawi genomes)	A	4187257	embB
22004	Cluster "unknown 1" (Malawi genomes)	A	4187297	embB
22030	Cluster "unknown 1" (Malawi genomes)	T	4191702	BQ2027_MB3825
22050	Cluster "unknown 1" (Malawi genomes)	G	4195043	intergenic
22075	Cluster "unknown 1" (Malawi genomes)	C	4201781	pks13
22082	Cluster "unknown 1" (Malawi genomes)	A	4203322	fadD32
22092	Cluster "unknown 1" (Malawi genomes)	C	4204471	BQ2027_MB3832C
22179	Cluster "unknown 1" (Malawi genomes)	A	4220962	BQ2027_MB3845C
22191	Cluster "unknown 1" (Malawi genomes)	C	4222668	BQ2027_MB3847
22202	Cluster "unknown 1" (Malawi genomes)	G	4225122	papA2
22207	Cluster "unknown 1" (Malawi genomes)	C	4225591	papA2
22217	Cluster "unknown 1" (Malawi genomes)	G	4227014	BQ2027_MB3851
22222	Cluster "unknown 1" (Malawi genomes)	G	4227568	BQ2027_MB3852
22259	Cluster "unknown 1" (Malawi genomes)	G	4231771	mmpL8
22311	Cluster "unknown 1" (Malawi genomes)	T	4240555	fadD23
22317	Cluster "unknown 1" (Malawi genomes)	C	4241185	fadD23
22331	Cluster "unknown 1" (Malawi genomes)	A	4243308	BQ2027_MB3857C
22481	Cluster "unknown 1" (Malawi genomes)	C	4261253	Mb3875cC
22489	Cluster "unknown 1" (Malawi genomes)	A	4262271	BQ2027_MB3877
22512	Cluster "unknown 1" (Malawi genomes)	T	4264437	espr
22521	Cluster "unknown 1" (Malawi genomes)	A	4266472	rraa
22550	Cluster "unknown 1" (Malawi genomes)	G	4270619	intergenic
22571	Cluster "unknown 1" (Malawi genomes)	T	4275362	gltB
22590	Cluster "unknown 1" (Malawi genomes)	C	4278064	BQ2027_MB3890
22688	Cluster "unknown 1" (Malawi genomes)	G	4296436	eccd1
22697	Cluster "unknown 1" (Malawi genomes)	G	4297556	espj
22702	Cluster "unknown 1" (Malawi genomes)	G	4298234	espj
22744	Cluster "unknown 1" (Malawi genomes)	G	4304614	mycp1
22779	Cluster "unknown 1" (Malawi genomes)	T	4311371	eccd2
22814	Cluster "unknown 1" (Malawi genomes)	T	4316055	eccc2
22817	Cluster "unknown 1" (Malawi genomes)	C	4316281	eccc2
22839	Cluster "unknown 1" (Malawi genomes)	C	4319432	eccb2
22875	Cluster "unknown 1" (Malawi genomes)	C	4322620	BQ2027_MB3928C
22897	Cluster "unknown 1" (Malawi genomes)	A	4325125	BQ2027_MB3931C
22935	Cluster "unknown 1" (Malawi genomes)	A	4330285	pcnA
23011	Cluster "unknown 1" (Malawi genomes)	T	4341432	trxC
307	Cluster "unknwon 2" (Russia and Germany genomes)	T	33929	intergenic
1218	Cluster "unknwon 2" (Russia and Germany genomes)	A	167297	BQ2027_MB0145
1241	Cluster "unknwon 2" (Russia and Germany genomes)	C	171506	BQ2027_MB0150
1419	Cluster "unknwon 2" (Russia and Germany genomes)	T	209773	BQ2027_MB0184
1800	Cluster "unknwon 2" (Russia and Germany genomes)	T	272533	BQ2027_MB0233
2700	Cluster "unknwon 2" (Russia and Germany genomes)	C	472594	ndhA
3378	Cluster "unknwon 2" (Russia and Germany genomes)	T	598839	mmpL2
3551	Cluster "unknwon 2" (Russia and Germany genomes)	T	638892	BQ2027_MB0560C
3580	Cluster "unknwon 2" (Russia and Germany genomes)	T	643260	fadD8
3876	Cluster "unknwon 2" (Russia and Germany genomes)	A	698161	intergenic
4393	Cluster "unknwon 2" (Russia and Germany genomes)	A	795675	lldD1
5141	Cluster "unknwon 2" (Russia and Germany genomes)	C	951626	pdc
5745	Cluster "unknwon 2" (Russia and Germany genomes)	A	1066077	BQ2027_MB0979
5775	Cluster "unknwon 2" (Russia and Germany genomes)	T	1072306	BQ2027_MB0984
6965	Cluster "unknwon 2" (Russia and Germany genomes)	T	1307485	fadH
7254	Cluster "unknwon 2" (Russia and Germany genomes)	C	1365381	BQ2027_MB1252C
11522	Cluster "unknwon 2" (Russia and Germany genomes)	T	2173624	fadD31
11553	Cluster "unknwon 2" (Russia and Germany genomes)	A	2179725	tpx
12958	Cluster "unknwon 2" (Russia and Germany genomes)	G	2412880	BQ2027_MB2188C
13717	Cluster "unknwon 2" (Russia and Germany genomes)	G	2558466	BQ2027_MB2327
14327	Cluster "unknwon 2" (Russia and Germany genomes)	G	2686709	intergenic
14716	Cluster "unknwon 2" (Russia and Germany genomes)	A	2761361	plsC
15690	Cluster "unknwon 2" (Russia and Germany genomes)	G	2952150	BQ2027_MB2694C
16815	Cluster "unknwon 2" (Russia and Germany genomes)	T	3155443	BQ2027_MB2909C
16879	Cluster "unknwon 2" (Russia and Germany genomes)	A	3168520	BQ2027_MB2921C
18322	Cluster "unknwon 2" (Russia and Germany genomes)	C	3447714	moar1
19319	Cluster "unknwon 2" (Russia and Germany genomes)	G	3653265	deoD
19460	Cluster "unknwon 2" (Russia and Germany genomes)	T	3679458	sugI
19937	Cluster "unknwon 2" (Russia and Germany genomes)	A	3801508	BQ2027_MB3461C
19956	Cluster "unknwon 2" (Russia and Germany genomes)	A	3804125	BQ2027_MB3463C
1176	Lb1	A	161541	BQ2027_MB0138
1414	Lb1	G	208496	BQ2027_MB0182
1481	Lb1	T	219335	BQ2027_MB0193
1710	Lb1	A	258000	fadE3
1714	Lb1	G	258352	fadE3
5601	Lb1	C	1040392	intergenic
5739	Lb1	C	1065281	BQ2027_MB0978C
5993	Lb1	T	1112737	intergenic
6579	Lb1	T	1237055	BQ2027_MB1139C
8208	Lb1	C	1546135	BQ2027_MB1406
10731	Lb1	T	2012309	malQ
11447	Lb1	A	2151154	furA
12815	Lb1	T	2386898	intergenic
13287	Lb1	A	2478038	BQ2027_MB2247C
13394	Lb1	A	2499948	BQ2027_MB2266
13952	Lb1	G	2602695	dnaG
17804	Lb1	C	3353643	BQ2027_MB3058
18190	Lb1	G	3426961	lipy
20319	Lb1	A	3857531	intergenic
70	Lb2	T	7041	gyrB
234	Lb2	A	26321	BQ2027_MB0021C
342	Lb2	A	38118	fadD34
504	Lb2	G	57936	BQ2027_MB0053
627	Lb2	T	72285	intergenic
1024	Lb2	T	135682	BQ2027_MB0115
1062	Lb2	C	140823	ldta
1271	Lb2	T	175492	BQ2027_MB0153
1281	Lb2	C	181514	ptbB
1378	Lb2	T	201512	mce1C
1458	Lb2	A	216810	bglS
1667	Lb2	T	250563	BQ2027_MB0216
1691	Lb2	T	254874	BQ2027_MB0219C
2467	Lb2	A	419223	BQ2027_MB0355
2513	Lb2	C	439460	BQ2027_MB0367C
2760	Lb2	A	481550	mmpL1b
2860	Lb2	T	499485	BQ2027_MB0420C
2873	Lb2	G	502425	thiO
3105	Lb2	G	548874	BQ2027_MB0466C
3275	Lb2	T	578818	BQ2027_MB0498
3347	Lb2	T	593280	galE2
3622	Lb2	T	652716	BQ2027_MB0575C
3832	Lb2	T	691622	mce2C
3941	Lb2	C	710709	BQ2027_MB0630C/BQ2027_MB0631
4370	Lb2	C	791928	BQ2027_MB0709C
4462	Lb2	G	811615	intergenic
4779	Lb2	T	880206	emrB
4812	Lb2	A	886933	BQ2027_MB0814C
5022	Lb2	C	923993	BQ2027_MB0854C
5101	Lb2	T	945187	lpqS
5198	Lb2	A	963368	BQ2027_MB0886
5658	Lb2	G	1050389	BQ2027_MB0964
5678	Lb2	A	1053570	BQ2027_MB0968C
5801	Lb2	A	1077373	BQ2027_MB0990C
5934	Lb2	A	1105655	BQ2027_MB1015
6170	Lb2	T	1144506	lpqU
6634	Lb2	T	1248892	ephC
6853	Lb2	T	1282454	BQ2027_MB1185C
7385	Lb2	G	1393325	sucA
8452	Lb2	T	1593979	lprH
8491	Lb2	C	1601363	BQ2027_MB1460
8633	Lb2	T	1623250	BQ2027_MB1478C
8665	Lb2	A	1635894	intergenic
8763	Lb2	G	1648954	BQ2027_MB1496
8923	Lb2	G	1682014	intergenic
9022	Lb2	T	1699124	intergenic
9034	Lb2	G	1701076	fadD25
9229	Lb2	T	1730705	lspA
9566	Lb2	A	1795970	chaA
9863	Lb2	C	1859596	argD
10232	Lb2	C	1928941	BQ2027_MB1738
10332	Lb2	T	1946202	BQ2027_MB1759C
10355	Lb2	C	1948964	gabD2
10863	Lb2	A	2048865	mgtC
11099	Lb2	A	2096183	ureD
11177	Lb2	G	2110046	BQ2027_MB1897
11417	Lb2	G	2145427	BQ2027_MB1938
11555	Lb2	T	2180044	fadE18
11745	Lb2	A	2203950	yrbE3A
11931	Lb2	A	2231448	fabG3
11967	Lb2	T	2237384	otsB1
12021	Lb2	G	2246579	intergenic
12395	Lb2	A	2305650	cobN
12732	Lb2	G	2369312	metH
12759	Lb2	A	2374590	ansP1
12946	Lb2	C	2410314	pbpB
13224	Lb2	G	2462777	pepB
13634	Lb2	C	2543472	BQ2027_MB2310
13640	Lb2	C	2544425	cdh
13838	Lb2	G	2577708	BQ2027_MB2350C
13870	Lb2	C	2584308	narK1
13891	Lb2	A	2589252	stp
13896	Lb2	A	2590572	intergenic
13900	Lb2	A	2591366	cysK1
13901	Lb2	G	2591794	cysE
14042	Lb2	C	2628305	cfp2
14045	Lb2	A	2629279	mbtG
14154	Lb2	A	2654445	BQ2027_MB2408
14303	Lb2	A	2683640	BQ2027_MB2436C
14495	Lb2	T	2718818	folC
14593	Lb2	A	2739079	lipP
14607	Lb2	A	2741472	intergenic
14948	Lb2	T	2815581	fas
14969	Lb2	A	2819342	fas
15490	Lb2	G	2910158	pimA
15534	Lb2	G	2920631	BQ2027_MB2655
15593	Lb2	A	2932935	PE_PGRS46
15674	Lb2	G	2948505	ribD
15760	Lb2	C	2966201	BQ2027_MB2707C
15773	Lb2	C	2968975	BQ2027_MB2709C
15858	Lb2	A	2983996	sigB
16370	Lb2	A	3076499	BQ2027_MB2832
16373	Lb2	C	3076583	BQ2027_MB2832
16582	Lb2	T	3108154	infB
16841	Lb2	C	3161876	BQ2027_MB2915/PPE45
16996	Lb2	G	3190895	glnD
17570	Lb2	T	3308408	BQ2027_MB3014C
17851	Lb2	G	3365982	intergenic
18019	Lb2	A	3397454	BQ2027_MB3100C
18076	Lb2	G	3407643	BQ2027_MB3108
18327	Lb2	C	3449030	PPE49
18395	Lb2	G	3462585	BQ2027_MB3160A
18460	Lb2	T	3475588	nuoF
18545	Lb2	A	3492901	BQ2027_MB3187C
18647	Lb2	A	3510981	BQ2027_MB3206C
18728	Lb2	A	3525522	BQ2027_MB3218
18814	Lb2	T	3547318	rhlE
18850	Lb2	A	3554219	BQ2027_MB3244
18914	Lb2	T	3567722	BQ2027_MB3260C
18951	Lb2	G	3575641	BQ2027_MB3267C
19053	Lb2	C	3599008	whiB2
19206	Lb2	A	3631717	BQ2027_MB3320
19386	Lb2	A	3667124	vapb44
19406	Lb2	C	3670764	intergenic
19656	Lb2	C	3746705	amiD
19928	Lb2	C	3800141	BQ2027_MB3460C
20090	Lb2	C	3826836	BQ2027_MB3483
20271	Lb2	G	3850181	BQ2027_MB3510C
20274	Lb2	A	3850765	BQ2027_MB3511C
20390	Lb2	T	3881257	PE_PGRS54
20660	Lb2	C	3937381	echA20
20716	Lb2	A	3949917	fadD3
20779	Lb2	T	3963993	intergenic
20781	Lb2	A	3964778	BQ2027_MB3606C
21381	Lb2	A	4079777	BQ2027_MB3720
21558	Lb2	C	4114868	BQ2027_MB3754
21923	Lb2	T	4173728	BQ2027_MB3815C
22010	Lb2	T	4188497	embB
22265	Lb2	G	4232690	papA1
22388	Lb2	T	4248324	BQ2027_MB3863
22638	Lb2	A	4285731	ecca1
22718	Lb2	A	4299885	espk
23006	Lb2	C	4341076	trxB2
909	Lb3	T	118503	BQ2027_MB0105
3070	Lb3	C	541958	mmpL4
4288	Lb3	T	774508	fadE8
6839	Lb3	A	1280797	BQ2027_MB1182C
7291	Lb3	C	1371758	BQ2027_MB1259C

## Sheet: European2_group
Unique SNPs of M. bovis genomes of European 2 clonal complex
Position in the reference genome (M. bovis AF2122/97)	Group	Allele	Gene annotation
37912	European 2 Clonal Complex	C	fadD34
98796	European 2 Clonal Complex	G	BQ2027_MB0093
222938	European 2 Clonal Complex	G	BQ2027_MB0197
224918	European 2 Clonal Complex	G	BQ2027_MB0199C
292006	European 2 Clonal Complex	C	intergenic
316797	European 2 Clonal Complex	C	oplA
445872	European 2 Clonal Complex	T	BQ2027_MB0374C
569302	European 2 Clonal Complex	T	BQ2027_MB0489C
616226	European 2 Clonal Complex	A	hemL
627326	European 2 Clonal Complex	T	menA
637121	European 2 Clonal Complex	C	intergenic
913004	European 2 Clonal Complex	T	mshD
1142000	European 2 Clonal Complex	T	mfd
1160927	European 2 Clonal Complex	T	intergenic
1271573	European 2 Clonal Complex	T	mcr
1307660	European 2 Clonal Complex	T	fadH
1342334	European 2 Clonal Complex	C	esxL
1426664	European 2 Clonal Complex	A	intergenic
1437582	European 2 Clonal Complex	T	oppD
1446834	European 2 Clonal Complex	G	BQ2027_MB1321C
1488488	European 2 Clonal Complex	T	fadA4
1695721	European 2 Clonal Complex	T	BQ2027_MB1542C
1761144	European 2 Clonal Complex	C	treX
1783455	European 2 Clonal Complex	T	BQ2027_MB1618C
1796220	European 2 Clonal Complex	T	chaA
1816708	European 2 Clonal Complex	T	cya
1959879	European 2 Clonal Complex	T	pknE
2005547	European 2 Clonal Complex	T	cyp144
2093192	European 2 Clonal Complex	G	ureC
2120631	European 2 Clonal Complex	C	BQ2027_MB1908
2131901	European 2 Clonal Complex	T	BQ2027_MB1919
2239321	European 2 Clonal Complex	G	intergenic
2242464	European 2 Clonal Complex	A	BQ2027_MB2034C
2329139	European 2 Clonal Complex	A	intergenic
2330839	European 2 Clonal Complex	G	pknJ
2375588	European 2 Clonal Complex	C	BQ2027_MB2153C
2391046	European 2 Clonal Complex	C	BQ2027_MB2171C
2535401	European 2 Clonal Complex	A	pitB
2598546	European 2 Clonal Complex	G	mmpL9a
2746405	European 2 Clonal Complex	G	aglA
2820079	European 2 Clonal Complex	A	fas
2863245	European 2 Clonal Complex	T	BQ2027_MB2597
2934843	European 2 Clonal Complex	A	BQ2027_MB2669
2983229	European 2 Clonal Complex	A	BQ2027_MB2728
3005347	European 2 Clonal Complex	T	BQ2027_MB2750
3090249	European 2 Clonal Complex	A	BQ2027_MB2846C
3117951	European 2 Clonal Complex	T	cobB
3141455	European 2 Clonal Complex	C	gcpE
3147903	European 2 Clonal Complex	A	intergenic
3175049	European 2 Clonal Complex	A	rplS
3185454	European 2 Clonal Complex	T	BQ2027_MB2939C
3227639	European 2 Clonal Complex	A	ppsD
3292057	European 2 Clonal Complex	A	BQ2027_MB2999C
3391261	European 2 Clonal Complex	G	intergenic
3517212	European 2 Clonal Complex	C	BQ2027_MB3213C
3536412	European 2 Clonal Complex	C	BQ2027_MB3227C
3602922	European 2 Clonal Complex	T	BQ2027_MB3291
3743084	European 2 Clonal Complex	T	BQ2027_MB3406
3833807	European 2 Clonal Complex	T	BQ2027_MB3492
3863430	European 2 Clonal Complex	T	lprN
3938571	European 2 Clonal Complex	A	BQ2027_MB3582
3967636	European 2 Clonal Complex	C	BQ2027_MB3608
4045934	European 2 Clonal Complex	A	dppC
4056577	European 2 Clonal Complex	C	BQ2027_MB3697C
4127342	European 2 Clonal Complex	A	tgs2
4205231	European 2 Clonal Complex	T	intergenic
4245432	European 2 Clonal Complex	T	BQ2027_MB3859C
4305100	European 2 Clonal Complex	C	mycp1
