# Supplementary material for: Global Distribution and Evolution of Mycobacterium bovis Lineages
Source: Front Microbiol. 2020 May 7;11:843. doi: 10.3389/fmicb.2020.00843 (PMC7232559; doi:10.3389/fmicb.2020.00843)
Supplement: Supplementary file 4 [file Table_4.XLSX]

## Sheet: Sheet1
Table S4. Spoligotype patterns of Mycobacterium bovis genomes according to lineages.
Spoligotype pattern	Lb1	Lb2	Lb3	Lb4
unknown	0	1	2	16
SB0134	4	0	0	0
SB0120	19	0	2	1
SB0948	1	0	0	0
SB1517	2	0	0	0
SB0828	5	0	0	0
SB2467	2	0	0	0
SB0133	1	0	0	0
SB0944	0	3	0	0
SB1025	0	1	0	0
SB0121	0	0	55	0
SB0295	0	0	3	0
SB0265	0	0	106	1
SB0871	0	0	1	0
SB0339	0	0	1	0
SB1345	0	0	16	3
SB2469	0	0	1	0
SB0152	0	0	1	0
SB1054	0	0	0	1
SB1071	0	0	0	3
SB0140	0	0	0	102
SB0673	0	0	0	100
SB0130	0	0	0	96
SB0145	0	0	0	372
SB0327	0	0	0	47
SB0307	0	0	0	1
SB1040	0	0	0	54
SB0943	0	0	0	1
SB2020	0	0	0	2
SB2644	0	0	0	1
SB1751	0	0	0	1
SB1502	0	0	0	1
SB1499	0	0	0	2
SB0971	0	0	0	17
SB0986	0	0	0	3
SB2573	0	0	0	1
SB2588	0	0	0	1
SB1348	0	0	0	1
SB2566	0	0	0	1
SB1750	0	0	0	3
SB1760	0	0	0	1
SB2468	0	0	0	1
SB1758	0	0	0	3
SB0292	0	0	0	4
SB1216	0	0	0	2
SB1753	0	0	0	1
SB0162	0	0	0	1
SB2581	0	0	0	1
SB2601	0	0	0	1
SB0269	0	0	0	1
SB2014	0	0	0	1
SB0267	0	0	0	4
SB0484	0	0	0	1
SB1031	0	0	0	9
SB1504	0	0	0	54
SB2641	0	0	0	1
SB2576	0	0	0	3
SB1531	0	0	0	1
SB2374	0	0	0	1
SB2011	0	0	0	10
SB2608	0	0	0	1
SB0271	0	0	0	9
SB2607	0	0	0	1
SB0815	0	0	0	1
SB1072	0	0	0	1
SB0272	0	0	0	1
SB0263	0	0	0	2
SB1041	0	0	0	1
SB0273	0	0	0	1
SB0980	0	0	0	1
SB2642	0	0	0	1
SB1757	0	0	0	1
SB1446	0	0	0	1
SB2007	0	0	0	1
Total	34	5	188	956
Cluster "unknown 1" (Malawi genomes): SB0425 (n=2), SB2190 (n=1).
Cluster "unknown 2" (Germany and Russia genomes): unknown and SB0288, respectively.
Cluster "unknown 3": SB1069 (n=8), SB0134 (n=2), SB0868 (n=2), and SB0821 (n=1).
